# Supplementary material for: Genome-Wide Identification and Expression Analysis of the CAMTA Gene Family in Roses (Rosa chinensis Jacq.)
Source: Plants (Basel). 2024 Dec 29;14(1):70. doi: 10.3390/plants14010070 (PMC11723114; doi:10.3390/plants14010070)
Supplement: Supplementary file 1 [file plants-14-00070-s001.zip]

Archive with 1 entries (1 files):
- plants-3338324-supplementary.pdf
